# Supplementary material for: Are femoroacetabular impingement tomographic angles associated with the histological assessment of labral tears? A cadaveric study
Source: PLoS One. 2018 Jun 21;13(6):e0199352. doi: 10.1371/journal.pone.0199352 (PMC6013197; doi:10.1371/journal.pone.0199352)
Supplement: S1 Table — (XLSX) [file pone.0199352.s006.xlsx]

## Sheet: Sheet1
Case number	Age	Sex	Side	Height (cm)	Weight (kg)	BMI	Alpha angle (o)	Femoral version (o)	Acetabular version (o)	Center-edge (o)	Tönnis (o)	Cam	Pincer	Macroscopic labral tear	Posterior sulcus	Macroscopic chondral damage	Anterior Seldes	Superior Seldes	Posterior Seldes
1	51	M	L	170	70.4	24.4	51.3	13.9	17.1	37.1	0	(+)	(+)	(-)	(-)	(-)	1	(-)	(-)
2	56	M	R	180	65.6	20.3	54.1	16.6	3.9	27.2	7.1	(+)	(-)	(-)	(-)	(-)	1	2	(-)
3	55	M	R	173	56	18.7	54.2	26.9	18.3	26.7	6.8	(+)	(-)	(+)	(-)	(-)	1	2	1
4	50	M	L	153	37.2	15.9	51.1	-8	15	25.2	11.4	(+)	(-)	(-)	(-)	(-)	1	1	(-)
5	38	F	R	168	59	20.9	45.9	5.4	18.8	30.1	0	(-)	(+)	(-)	(-)	(-)	(-)	2	2
6	38	M	L	187	76	21.7	53.1	13	8.3	22.6	15	(+)	(-)	(-)	(-)	(-)	3	(-)	(-)
7	53	M	R	165	53	19.5	51.1	16.8	23.2	41	2	(+)	(+)	(+)	(-)	(-)	2	3	(-)
8	56	M	L	150	66.6	29.6	48.3	-4.8	21.9	34.5	2.9	(-)	(-)	(+)	(-)	(+)	(-)	(-)	(-)
9	52	F	R	160	48	18.8	54	17.1	14	33.6	8.5	(+)	(-)	(+)	(+)	(-)	1	(-)	(-)
10	51	M	L	172	66.6	22.5	51.2	-1.2	12.1	28.6	6.1	(+)	(-)	(-)	(+)	(-)	(-)	(-)	(-)
11	53	M	R	170	54	18.7	51.9	16.9	14.3	28.8	9.4	(+)	(-)	(-)	(-)	(-)	(-)	2	(-)
12	53	F	L	160	72	28.1	48.1	6.1	12.1	46.2	8.8	(-)	(+)	(+)	(-)	(-)	(-)	(-)	(-)
13	34	M	R	166	77	27.9	52.1	12.7	10.7	37.1	6.7	(+)	(-)	(-)	(-)	(-)	3	1	1
14	47	M	L	170	74	25.6	57	12.1	5.5	34.8	5	(+)	(-)	(+)	(+)	(-)	1	(-)	1
15	58	M	R	181	70	21.4	58.3	12.5	17.1	41.4	6.2	(+)	(+)	(-)	(-)	(-)	2	2	1
16	56	F	L	167	63	22.6	55.2	18.4	15.8	51.2	5.5	(+)	(+)	(+)	(-)	(-)	1	1	(-)
17	37	M	R	178	67.4	21.3	53.6	7	14.4	38.8	7.2	(+)	(-)	(+)	(-)	(+)	1	(-)	(-)
18	53	F	L	151	67	29.4	54.7	4.7	15.7	47.1	4.5	(+)	(+)	(+)	(-)	(+)	1	(-)	(-)
19	56	F	R	165	75.8	27.8	55.1	24.9	3.7	42.1	4.9	(+)	(+)	(+)	(-)	(-)	(-)	1	(-)
20	56	M	L	167	53	19	49.7	30	20.4	39.3	4.6	(-)	(-)	(-)	(-)	(-)	(-)	(-)	(-)
